# Supplementary material for: Mathematical model estimation of dengue fever transmission risk from Southeast and South Asia into Japan between 2016 and 2018
Source: Environ Health Prev Med. 2023 Sep 9;28:50. doi: 10.1265/ehpm.22-00267 (PMC10495242; doi:10.1265/ehpm.22-00267)
Supplement: Supplementary file 2 — Additional file 2: Supplementary Table: Number of travelers per country. [file ehpm-28-050-s002.xlsx]

## Sheet: No. of travelers per country
Number of travelers per country
		2016	2016	2016	2016	2016	2016	2016	2016	2016	2016	2016	2016	2017	2017	2017	2017	2017	2017	2017	2017	2017	2017	2017	2017	2018	2018	2018	2018	2018	2018	2018	2018	2018	2018	2018	2018
		Jan	Feb	Mar	Apr	May	Jun	Jul	Aug	Sep	Oct	Nov	Dec	Jan	Feb	Mar	Apr	May	Jun	Jul	Aug	Sep	Oct	Nov	Dec	Jan	Feb	Mar	Apr	May	Jun	Jul	Aug	Sep	Oct	Nov	Dec
Cambodia	Japanese	17011	18690	20058	12795	11835	10488	11756	18806	16177	13298	18755	21908	20149	20571	19508	13077	12266	12743	13350	20159	15162	13126	19804	23458	19670	18879	20465	14132	12357	12195	12572	20388	14695	13086	16872	35160
	SEA/SA residents	724	743	1157	1889	730	770	872	713	1413	970	1447	859	1111	1022	1922	2924	1330	920	1405	1051	1740	1317	1527	1588	1265	1439	1943	3976	1806	1381	1258	1243	1458	1940	2045	1942
India	Japanese	13575	16708	23809	14619	35295	24853	23809	22764	9398	6265	13575	4177	14464	17802	25368	15577	37607	26481	25368	24255	10014	6676	14464	4451	15356	18900	26932	16537	39925	28113	26932	25751	10631	7087	15356	4725
	SEA/SA residents	9637	7155	9723	11583	13643	11955	9625	9336	10097	11522	11151	7512	10105	7485	11242	14470	15584	10650	10953	10069	11513	12497	10870	8933	11338	7869	13832	17713	17271	12485	12429	10509	13310	13736	13265	10272
Indonesia	Japanese	36864	45435	47814	38476	37656	37104	40917	56725	49810	43551	39764	39181	37659	37913	46917	39310	41041	38514	52749	68662	56001	42657	36982	39929	25332	41483	46101	34070	32864	35429	44803	62452	52670	42892	37030	43613
	SEA/SA residents	13735	11966	26828	31169	21053	22896	26692	12837	17831	23260	21853	40894	22539	17911	36001	45215	24908	38314	23413	13980	22041	27116	28549	52343	29870	21103	32428	43103	31460	56157	26495	17470	24437	28253	32110	53966
Malaysia	Japanese	39232	34308	38412	33305	28376	25060	30137	40318	32946	37328	34571	39775	30034	35631	38982	27696	27105	24533	30975	42160	35825	33653	33879	32304	32736	33620	37695	27190	28337	26476	32886	45088	34824	33298	29943	32447
	SEA/SA residents	19843	29915	38223	38038	36560	20879	24960	15534	25895	36696	44428	63297	34513	26667	43744	43152	36019	30044	21572	21072	26478	39356	52219	64712	31112	35319	47652	49212	36420	36462	23088	20143	26667	39139	55519	67627
Myanmar	Japanese	8872	11162	9589	5921	6708	5027	7201	9072	8037	7150	10036	12009	9636	10250	9695	5517	6813	5423	7450	9684	7977	7382	10703	10954	9327	9497	9505	6966	7006	6444	8102	8631	7764	9085	10967	11082
	SEA/SA residents	1370	1068	1803	3120	1494	1611	1392	1221	1594	1866	1606	1292	1745	1373	2141	3594	1635	1416	1817	1410	2093	2170	1798	1723	2090	1443	1892	3536	1976	1512	1654	1839	2254	2513	2026	1683
Philippines	Japanese	41691	50840	51093	39996	39422	37614	44434	62054	43525	38086	42506	43977	51516	53957	60778	44872	44696	38261	47377	64114	46553	38733	44952	48371	57038	60262	63878	49021	45744	40119	50591	65136	53342	45107	47767	53806
	SEA/SA residents	18848	18509	37525	41949	36871	27621	20306	17385	20817	36708	30004	41318	26386	25795	34860	62022	43994	31450	24463	21311	22473	42097	40597	48673	31706	27499	56103	63893	59016	37354	28965	24714	24779	47316	46965	55666
Singapore	Japanese	52392	56326	68764	42848	47400	46587	57397	83356	61066	53877	55161	53110	53377	72654	82293	46245	54012	52932	63193	94900	69742	64624	75348	63553	64087	68191	83064	50253	53474	53413	68146	100491	77013	74019	73787	63738
	SEA/SA residents	15086	20354	32964	30576	29250	32574	17960	12069	21923	29860	43323	75868	20415	17643	33791	35380	34322	36283	19720	15331	22203	32090	50521	86433	21169	23496	38089	37605	39385	39975	21383	16332	23366	35123	54274	87083
Sri Lanka	Japanese	3135	4732	4074	3174	2223	2669	3632	5194	4023	2873	2697	4712	4027	4759	4274	3405	2845	2971	4027	5515	4254	3112	3061	2748	4622	5272	4630	3511	4231	3080	3804	5636	4485	2881	2673	4650
	SEA/SA residents	1570	1048	1703	3511	1974	2429	1928	2101	2280	2968	1548	1612	2105	1423	2202	4518	2321	1759	2723	2502	2664	2727	1485	1475	2153	1368	1958	4724	2032	1557	1963	2636	2942	2785	1909	1762
Thailand	Japanese	122497	133581	124240	107014	100814	101315	117425	154960	127643	99493	121766	128916	129505	137051	141708	111490	108298	111426	120232	162703	132926	110650	140150	138189	143809	144884	144482	119053	109084	118508	128134	181550	141741	122035	148810	153989
	SEA/SA residents	61115	61315	99692	130992	84919	47898	61253	34660	44673	98276	80327	96405	65176	75098	111502	138559	88816	51755	56699	36176	49526	103536	94533	115835	82592	82017	116213	148647	103554	73642	74402	47507	54422	117949	102911	128304
Vietnam	Japanese	63832	59291	69287	53031	56296	54149	57389	69083	72833	56210	65590	63601	66394	63279	71917	59981	61443	55830	58614	80570	80304	59896	70766	69125	71832	65865	77730	64375	64462	59748	60367	81342	77980	60254	72008	70711
	SEA/SA residents	14792	17599	23211	34134	16377	16736	18584	17206	19252	24696	18126	13050	21621	22000	30594	38928	22118	21869	24696	24665	25388	32461	24880	19678	27703	23366	35235	50299	28172	29476	33492	34229	29270	39421	33986	24356
		Jan_16	Feb_16	Mar_16	Apr_16	May_16	Jun_16	Jul_16	Aug_16	Sep_16	Oct_16	Nov_16	Dec_16	Jan_17	Feb_17	Mar_17	Apr_17	May_17	Jun_17	Jul_17	Aug_17	Sep_17	Oct_17	Nov_17	Dec_17	Jan_18	Feb_18	Mar_18	Apr_18	May_18	Jun_18	Jul_18	Aug_18	Sep_18	Oct_18	Nov_18	Dec_18
Total	Japanese	399101	431073	457140	351179	366025	344866	394097	522332	425458	358131	404421	411366	416761	453867	501440	367170	396126	369114	423335	572722	458758	380509	450109	433082	443809	466853	514482	385108	397484	383525	436337	596465	475145	409744	455213	473921
	SEA/SA residents	156720	169672	272829	326961	242871	185369	183572	123062	165775	266822	253813	342107	205716	196417	307999	388762	271047	224460	187461	147567	186119	295367	306979	401393	240998	224919	345345	422708	321092	290001	225129	176622	202905	328175	345010	432661
